# Supplementary material for: Dibutyl phthalate induces sarcopenia via TNFα/TNFR1-mediated proteolytic and pyroptotic axes: evidence from NHANES and experimental models
Source: Front Immunol. 2026 Jun 12;17:1853039. doi: 10.3389/fimmu.2026.1853039 (PMC13303147; doi:10.3389/fimmu.2026.1853039)
Supplement: Supplementary file 3 [file SupplementaryFile3.xlsx]

## Sheet: Content
Content
Table S1. Baseline characteristics of study participants stratified by sarcopenia status: NHANES 2011–2018.
Table S2. Association between urinary phthalate metabolites and sarcopenia: Multivariable logistic regression analysis, NHANES 2011–2018.
Table S3. Associations between urinary phthalate metabolites and Appendicular Skeletal Muscle Mass Index (ASMI): weighted linear regression analysis, NHANES 2011 - 2018.
Table S4. Detailed subgroup analyses of the association between urinary phthalate metabolites and sarcopenia stratified by sex and age.
Table S5. Sensitivity analyses excluding participants taking thyroid medications, glucocorticoids, or statins.
Table S6. Weights of phthalate metabolites in qgcomp models for the association with Appendicular Skeletal Muscle Mass Index (ASMI).
Table S7. Posterior inclusion probabilities (PIPs) for phthalate metabolites in the BKMR model.
Table S8. Mediation analysis of Oxidative Balance Score (OBS) and Uric Acid to HDL-C Ratio (UHR) in the association of phthalate metabolites with sarcopenia and ASMI

## Sheet: Table S1
Table S1. Baseline characteristics of study participants stratified by sarcopenia status: NHANES 2011–2018.
Variables	Overall	Non-sarcopenia	Sarcopenia	P value
	N=129,360,761	N=117,286,684	N=12,074,077
	n=3514	n=3180	n=334
Age, years	39.1 ± 11.8	39.1 ± 11.6	38.8 ± 13.5	0.792
Body mass index, kg/m²	28.7 ± 6.6	29.5 ± 6.4	20.8 ± 2.5	<0.001
Protein intake, g/d	85.4 ± 43.1	86.5 ± 43.4	74.8 ± 38.5	<0.001
Energy intake, kcal/d	2261.3 ± 1037.8	2282.6 ± 1041.2	2054.3 ± 982.0	<0.001
Sex				<0.001
Male	1751 (51.1)	1622 (52.4)	129 (38.7)
Female	1763 (48.9)	1558 (47.6)	205 (61.3)
Race/Ethnicity				<0.001
Mexican American	511 (10.5)	486 (11.0)	25 (5.8)
Non-Hispanic Black	825 (12.3)	794 (13.1)	31 (5.1)
Non-Hispanic White	1255 (62.6)	1124 (62.0)	131 (68.5)
Other Hispanic	374 (8.3)	352 (8.5)	22 (6.1)
Other Race	549 (6.3)	424 (5.5)	125 (14.5)
Education level				0.662
9-11th grade	751 (21.7)	679 (21.7)	72 (21.3)
High school graduate	1169 (33.5)	1069 (33.5)	100 (33.7)
Less than 9th grade	637 (13.1)	594 (13.4)	43 (10.6)
Some college/AA degree	957 (31.7)	838 (31.5)	119 (34.5)
Marital status				<0.001
Married/living with partner	2100 (61.9)	1933 (63.3)	167 (48.2)
Never married	944 (25.6)	829 (24.3)	115 (37.4)
Widowed/separated/divorced	470 (12.5)	418 (12.4)	52 (14.4)
Family poverty income ratio				0.632
>1.0, ≤3.0	1378 (35.3)	1254 (35.1)	124 (36.6)
>3.0	1303 (47.8)	1172 (48.1)	131 (44.8)
≤1.0	833 (17.0)	754 (16.8)	79 (18.6)
Smoking status				0.051
Current	779 (22.2)	691 (21.3)	88 (30.3)
Former	556 (17.9)	517 (18.2)	39 (14.9)
Never	2179 (59.9)	1972 (60.5)	207 (54.8)
Alcohol drinking				0.83
No	3398 (94.8)	3073 (94.8)	325 (95.0)
Yes	116 (5.2)	107 (5.2)	9 (5.0)
Hypertension				0.021
No	2689 (77.6)	2401 (76.7)	288 (85.7)
Yes	825 (22.4)	779 (23.3)	46 (14.3)
Diabetes				0.809
Borderline	60 (1.8)	55 (1.7)	5 (2.1)
No	3209 (92.8)	2899 (92.7)	310 (93.3)
Yes	245 (5.5)	226 (5.6)	19 (4.6)
Stroke				0.195
No	3466 (99.0)	3138 (99.1)	328 (98.0)
Yes	48 (1.0)	42 (0.9)	6 (2.0)
Congestive heart failure				0.44
No	3484 (99.4)	3152 (99.4)	332 (99.7)
Yes	30 (0.6)	28 (0.6)	2 (0.3)
Chronic kidney disease				0.691
No	3452 (98.3)	3124 (98.3)	328 (97.9)
Yes	62 (1.7)	56 (1.7)	6 (2.1)
Physical activity				0.012
No	2651 (74.0)	2367 (73.3)	284 (81.3)
Yes	863 (26.0)	813 (26.7)	50 (18.7)
Abbreviations: BMI, body mass index; NHANES, National Health and Nutrition Examination Survey; PIR, poverty income ratio.
Notes:
Continuous variables are presented as weighted means ± standard deviations (SD).
Categorical variables are presented as unweighted frequencies (n) and weighted percentages (%).
N represents the estimated total weighted population size (non-institutionalized U.S. civilian population), while n represents the actual number of participants in the study sample.
To account for the combination of four 2-year NHANES cycles (2011–2018), new sample weights were calculated as one-fourth of the original 2-year Mobile Examination Center (MEC) weights, following NHANES analytic guidelines.
The complex survey design was incorporated into all analyses using appropriate strata and primary sampling units (PSUs).
Missing data for characteristics were addressed using Multiple Imputation by Chained Equations (MICE).
P values were calculated using the weighted linear regression for continuous variables and the adjusted Wald chi-square test for categorical variables to assess differences between Sarcopenia and Non-sarcopenia groups.

## Sheet: Table S2
Table S2. Association between urinary phthalate metabolites and sarcopenia: Multivariable logistic regression analysis, NHANES 2011–2018.
	Odds ratios (95% CI)					P for trend
	In (phthalates)	Q1	Q2	Q3	Q4
MBP (Mono-n-butyl phthalate )
Crude	1.32 (1.11-1.56)*	1.00 (Reference)	1.17 (0.72-1.93)	1.15 (0.72-1.84)	1.60 (1.08-2.37)*	0.029
Model I	1.20 (0.99-1.47)	1.00 (Reference)	1.09 (0.66-1.79)	1.05 (0.64-1.73)	1.31 (0.85-2.02)	0.266
Model II	1.34 (1.05-1.71)*	1.00 (Reference)	1.46 (0.81-2.64)	1.23 (0.67-2.23)	1.77 (1.05-2.99)*	0.064
Model III	1.37 (1.06-1.77)*	1.00 (Reference)	1.34 (0.71-2.53)	1.19 (0.64-2.22)	1.76 (1.01-3.07)*	0.071
MEP (Mono-ethyl phthalate)
Crude	0.94 (0.85-1.05)	1.00 (Reference)	1.15 (0.75-1.78)	1.09 (0.75-1.57)	0.87 (0.56-1.35)	0.458
Model I	0.97 (0.87-1.08)	1.00 (Reference)	1.13 (0.73-1.75)	1.11 (0.75-1.65)	0.93 (0.58-1.50)	0.748
Model II	0.96 (0.83-1.10)	1.00 (Reference)	1.01 (0.54-1.91)	1.10 (0.60-2.02)	0.81 (0.44-1.47)	0.55
Model III	0.95 (0.82-1.11)	1.00 (Reference)	1.02 (0.53-1.95)	1.15 (0.62-2.16)	0.78 (0.42-1.46)	0.539
MiBP (Mono-isobutyl phthalate)
Crude	0.98 (0.77-1.25)	1.00 (Reference)	0.91 (0.63-1.32)	0.82 (0.57-1.17)	0.90 (0.59-1.37)	0.536
Model I	0.94 (0.74-1.20)	1.00 (Reference)	0.91 (0.61-1.34)	0.79 (0.55-1.14)	0.83 (0.53-1.28)	0.333
Model II	0.87 (0.63-1.21)	1.00 (Reference)	1.01 (0.63-1.62)	0.77 (0.46-1.27)	0.65 (0.37-1.14)	0.098
Model III	0.86 (0.61-1.22)	1.00 (Reference)	1.04 (0.66-1.64)	0.79 (0.47-1.30)	0.64 (0.36-1.14)	0.098
MBZP (Mono-benzyl phthalate)
Crude	0.98 (0.83-1.17)	1.00 (Reference)	0.83 (0.53-1.32)	1.02 (0.71-1.46)	1.00 (0.69-1.45)	0.771
Model I	0.92 (0.75-1.12)	1.00 (Reference)	0.82 (0.50-1.33)	0.94 (0.63-1.39)	0.87 (0.56-1.34)	0.703
Model II	0.93 (0.70-1.23)	1.00 (Reference)	0.93 (0.50-1.73)	1.06 (0.60-1.87)	0.89 (0.52-1.55)	0.841
Model III	0.93 (0.69-1.26)	1.00 (Reference)	0.93 (0.51-1.70)	1.11 (0.62-1.97)	0.87 (0.48-1.56)	0.813
MCNP (Mono(carboxynonyl) phthalate)
Crude	0.88 (0.67-1.15)	1.00 (Reference)	0.55 (0.35-0.87)*	0.61 (0.38-0.97)*	0.68 (0.43-1.10)	0.169
Model I	0.87 (0.65-1.16)	1.00 (Reference)	0.54 (0.32-0.93)*	0.59 (0.35-0.98)*	0.68 (0.40-1.13)	0.183
Model II	0.89 (0.62-1.29)	1.00 (Reference)	0.68 (0.40-1.16)	0.63 (0.36-1.10)	0.76 (0.40-1.42)	0.364
Model III	0.90 (0.61-1.31)	1.00 (Reference)	0.68 (0.40-1.14)	0.67 (0.40-1.14)	0.75 (0.40-1.42)	0.39
MCPP (Mono-(3-carboxypropyl) phthalate)
Crude	1.08 (0.87-1.35)	1.00 (Reference)	0.72 (0.47-1.10)	0.86 (0.58-1.30)	0.80 (0.50-1.29)	0.522
Model I	1.05 (0.82-1.34)	1.00 (Reference)	0.61 (0.38-0.97)*	0.75 (0.49-1.15)	0.68 (0.41-1.13)	0.26
Model II	1.13 (0.87-1.47)	1.00 (Reference)	0.83 (0.46-1.51)	0.91 (0.53-1.58)	0.89 (0.50-1.59)	0.771
Model III	1.14 (0.86-1.51)	1.00 (Reference)	0.91 (0.51-1.62)	0.96 (0.56-1.64)	0.95 (0.53-1.69)	0.894
MCOP (Mono(carboxyoctyl) phthalate)
Crude	0.95 (0.81-1.12)	1.00 (Reference)	0.53 (0.35-0.82)*	0.60 (0.40-0.91)*	0.74 (0.47-1.16)	0.249
Model I	0.94 (0.78-1.12)	1.00 (Reference)	0.48 (0.29-0.79)*	0.55 (0.34-0.88)*	0.67 (0.40-1.12)	0.192
Model II	1.03 (0.84-1.26)	1.00 (Reference)	0.64 (0.38-1.09)	0.68 (0.40-1.15)	0.99 (0.53-1.85)	0.925
Model III	1.03 (0.84-1.26)	1.00 (Reference)	0.60 (0.36-1.00)	0.70 (0.41-1.18)	0.96 (0.51-1.81)	0.91
MEHP (Mono-(2-ethylhexyl) phthalate)
Crude	1.29 (1.01-1.65)*	1.00 (Reference)	0.77 (0.48-1.23)	0.93 (0.61-1.41)	1.26 (0.81-1.94)	0.195
Model I	1.23 (0.94-1.60)	1.00 (Reference)	0.74 (0.46-1.20)	0.89 (0.57-1.40)	1.15 (0.71-1.85)	0.419
Model II	0.96 (0.69-1.32)	1.00 (Reference)	0.43 (0.20-0.91)*	0.73 (0.43-1.25)	0.67 (0.39-1.17)	0.477
Model III	0.94 (0.67-1.32)	1.00 (Reference)	0.44 (0.20-0.96)*	0.69 (0.40-1.18)	0.66 (0.38-1.13)	0.369
MECPP (Mono-(2-ethyl-5-carboxypentyl) phthalate)
Crude	1.11 (0.90-1.38)	1.00 (Reference)	0.94 (0.59-1.48)	0.95 (0.58-1.54)	1.17 (0.78-1.76)	0.481
Model I	1.04 (0.81-1.34)	1.00 (Reference)	0.81 (0.51-1.29)	0.81 (0.48-1.38)	1.01 (0.63-1.61)	0.937
Model II	1.18 (0.91-1.53)	1.00 (Reference)	0.75 (0.40-1.38)	0.87 (0.48-1.60)	1.16 (0.65-2.08)	0.491
Model III	1.20 (0.92-1.58)	1.00 (Reference)	0.78 (0.42-1.44)	0.91 (0.50-1.65)	1.21 (0.66-2.19)	0.423
MEHHP (Mono-(2-ethyl-5-hydroxyhexyl) phthalate)
Crude	1.10 (0.90-1.34)	1.00 (Reference)	1.22 (0.81-1.82)	0.91 (0.62-1.34)	1.07 (0.72-1.60)	0.906
Model I	1.06 (0.85-1.33)	1.00 (Reference)	1.16 (0.76-1.78)	0.90 (0.60-1.34)	0.97 (0.63-1.48)	0.606
Model II	1.14 (0.89-1.45)	1.00 (Reference)	0.98 (0.53-1.82)	1.03 (0.59-1.80)	1.10 (0.62-1.94)	0.694
Model III	1.15 (0.89-1.48)	1.00 (Reference)	0.99 (0.53-1.84)	1.04 (0.60-1.82)	1.14 (0.63-2.05)	0.62
MEOHP (Mono-(2-ethyl-5-oxohexyl) phthalate)
Crude	1.12 (0.88-1.43)	1.00 (Reference)	0.80 (0.51-1.26)	0.77 (0.51-1.15)	1.02 (0.66-1.59)	0.959
Model I	1.06 (0.81-1.39)	1.00 (Reference)	0.69 (0.43-1.12)	0.71 (0.47-1.09)	0.86 (0.53-1.39)	0.615
Model II	1.15 (0.87-1.51)	1.00 (Reference)	0.58 (0.30-1.13)	0.78 (0.43-1.41)	0.90 (0.52-1.58)	0.98
Model III	1.17 (0.88-1.56)	1.00 (Reference)	0.60 (0.31-1.17)	0.83 (0.45-1.52)	0.94 (0.53-1.66)	0.884
MHNCH (Cyclohexane-1,2-dicarboxylic acid mono(hydroxy-isononyl) ester)
Crude	1.35 (1.01-1.79)*	1.00 (Reference)	1.14 (0.70-1.85)	1.52 (0.96-2.43)	1.66 (1.04-2.66)*	0.013
Model I	1.28 (0.94-1.73)	1.00 (Reference)	1.02 (0.64-1.62)	1.29 (0.82-2.01)	1.37 (0.86-2.17)	0.106
Model II	1.04 (0.69-1.57)	1.00 (Reference)	0.82 (0.43-1.54)	0.81 (0.44-1.50)	0.79 (0.41-1.51)	0.516
Model III	1.01 (0.66-1.56)	1.00 (Reference)	0.91 (0.47-1.76)	0.85 (0.44-1.64)	0.79 (0.40-1.58)	0.485
∑DEHP (Sum of Di-(2-ethylhexyl) phthalate metabolites)
Crude	1.53 (0.70-3.32)	1.00 (Reference)	1.00 (0.65-1.56)	0.83 (0.51-1.35)	1.13 (0.74-1.72)	0.776
Model I	1.38 (0.59-3.26)	1.00 (Reference)	0.87 (0.55-1.36)	0.73 (0.43-1.25)	0.98 (0.62-1.57)	0.838
Model II	2.00 (0.61-6.58)	1.00 (Reference)	0.83 (0.45-1.53)	0.86 (0.47-1.58)	1.10 (0.63-1.94)	0.693
Model III	2.19 (0.71-6.74)	1.00 (Reference)	0.84 (0.45-1.56)	0.88 (0.48-1.61)	1.12 (0.63-2.00)	0.646
Abbreviations: CI, confidence interval; OR, odds ratio
Notes:
Data are presented as ORs and 95% CIs calculated using multivariable logistic regression models.
Crude: unadjusted model.
Model I: Adjusted for age, sex, race/ethnicity, education level, marital status, and family poverty income ratio (PIR).
Model II: Model I + BMI, smoking status, alcohol, hypertension, diabetes, and stroke.
Model III: Model II + congestive heart failure, chronic kidney disease, physical activity, protein intake, and energy intake.
ln (phthalates) column represents the OR for each 1-unit increase in natural log-transformed phthalate metabolite concentration.
Quartile cut points were calculated using weighted quantiles from the original data and applied consistently across all imputation datasets.
P for trend was calculated by treating quartiles as an ordinal variable (1-4) and pooling results across imputation datasets using Rubin's rules.
Bold values with asterisks (*) indicate statistical significance at P < 0.05.

## Sheet: Table S3
Table S3. Associations between urinary phthalate metabolites and Appendicular Skeletal Muscle Mass Index (ASMI): weighted linear regression analysis, NHANES 2011 - 2018.
Phthalate Metabolite	Model	Total (95% CI)	Male (95% CI)	Female (95% CI)
MBP	Crude	-0.30 (-0.40, -0.21)	-0.14 (-0.28, -0.00)	0.09 (-0.02, 0.20)
	Model I	0.01 (-0.07, 0.08)	-0.09 (-0.23, 0.05)	0.08 (-0.02, 0.18)
	Model II	-0.06 (-0.10, -0.02)	-0.08 (-0.16, -0.01)	-0.03 (-0.09, 0.02)
	Model III	-0.06 (-0.10, -0.02)	-0.08 (-0.15, -0.01)	-0.04 (-0.09, 0.01)
MEP	Crude	-0.14 (-0.20, -0.09)	-0.06 (-0.12, -0.01)	0.03 (-0.04, 0.11)
	Model I	-0.06 (-0.11, -0.01)	-0.09 (-0.14, -0.03)	-0.02 (-0.10, 0.05)
	Model II	-0.02 (-0.04, -0.00)	-0.04 (-0.07, -0.02)	0.01 (-0.02, 0.03)
	Model III	-0.02 (-0.04, -0.00)	-0.04 (-0.07, -0.01)	0.01 (-0.02, 0.04)
MiBP	Crude	-0.24 (-0.35, -0.13)	-0.14 (-0.30, 0.01)	0.19 (0.07, 0.31)
	Model I	0.02 (-0.09, 0.12)	-0.11 (-0.27, 0.05)	0.15 (0.03, 0.26)
	Model II	-0.02 (-0.07, 0.03)	-0.01 (-0.08, 0.06)	0.00 (-0.05, 0.06)
	Model III	-0.02 (-0.06, 0.03)	0.00 (-0.06, 0.07)	-0.00 (-0.06, 0.05)
MBZP	Crude	-0.11 (-0.21, -0.02)	-0.05 (-0.16, 0.05)	0.19 (0.07, 0.32)
	Model I	0.07 (-0.01, 0.15)	-0.03 (-0.14, 0.08)	0.16 (0.04, 0.29)
	Model II	-0.04 (-0.09, 0.00)	-0.05 (-0.12, 0.01)	-0.02 (-0.07, 0.02)
	Model III	-0.04 (-0.08, 0.01)	-0.04 (-0.11, 0.02)	-0.02 (-0.07, 0.03)
MCNP	Crude	-0.03 (-0.17, 0.11)	0.11 (-0.02, 0.24)	-0.04 (-0.15, 0.07)
	Model I	0.06 (-0.03, 0.15)	0.13 (0.00, 0.25)	-0.00 (-0.11, 0.10)
	Model II	0.01 (-0.04, 0.06)	0.01 (-0.06, 0.09)	0.00 (-0.06, 0.06)
	Model III	0.00 (-0.05, 0.06)	-0.00 (-0.08, 0.07)	0.00 (-0.06, 0.06)
MCPP	Crude	-0.07 (-0.18, 0.04)	0.02 (-0.08, 0.11)	-0.06 (-0.15, 0.03)
	Model I	0.01 (-0.06, 0.08)	0.05 (-0.04, 0.14)	-0.04 (-0.12, 0.05)
	Model II	-0.01 (-0.03, 0.02)	-0.00 (-0.05, 0.05)	-0.01 (-0.04, 0.02)
	Model III	-0.01 (-0.04, 0.01)	-0.02 (-0.07, 0.03)	-0.02 (-0.05, 0.01)
MCOP	Crude	-0.01 (-0.09, 0.06)	0.03 (-0.04, 0.10)	0.02 (-0.05, 0.10)
	Model I	0.04 (-0.02, 0.09)	0.05 (-0.02, 0.12)	0.03 (-0.05, 0.10)
	Model II	-0.01 (-0.04, 0.01)	-0.01 (-0.05, 0.03)	-0.01 (-0.04, 0.02)
	Model III	-0.02 (-0.04, 0.01)	-0.02 (-0.06, 0.02)	-0.01 (-0.04, 0.02)
MEHP	Crude	-0.45 (-0.56, -0.35)	-0.18 (-0.35, -0.02)	-0.28 (-0.40, -0.15)
	Model I	-0.19 (-0.29, -0.09)	-0.16 (-0.31, -0.01)	-0.21 (-0.34, -0.09)
	Model II	0.04 (-0.02, 0.10)	0.04 (-0.07, 0.14)	0.05 (-0.01, 0.12)
	Model III	0.03 (-0.03, 0.09)	0.03 (-0.08, 0.13)	0.05 (-0.02, 0.11)
MECPP	Crude	-0.20 (-0.31, -0.10)	-0.01 (-0.13, 0.10)	-0.01 (-0.12, 0.11)
	Model I	0.04 (-0.04, 0.12)	0.04 (-0.06, 0.15)	0.05 (-0.07, 0.16)
	Model II	-0.01 (-0.06, 0.04)	-0.01 (-0.08, 0.07)	-0.01 (-0.06, 0.04)
	Model III	-0.02 (-0.07, 0.03)	-0.01 (-0.08, 0.06)	-0.01 (-0.07, 0.04)
MEHHP	Crude	-0.15 (-0.24, -0.05)	0.02 (-0.09, 0.12)	-0.00 (-0.10, 0.10)
	Model I	0.03 (-0.04, 0.10)	0.04 (-0.06, 0.14)	0.02 (-0.07, 0.12)
	Model II	-0.00 (-0.04, 0.04)	0.00 (-0.07, 0.07)	-0.00 (-0.05, 0.05)
	Model III	-0.01 (-0.05, 0.03)	-0.01 (-0.07, 0.06)	-0.01 (-0.06, 0.04)
MEOHP	Crude	-0.21 (-0.31, -0.10)	0.01 (-0.11, 0.13)	0.03 (-0.10, 0.15)
	Model I	0.05 (-0.04, 0.13)	0.04 (-0.07, 0.15)	0.05 (-0.07, 0.17)
	Model II	-0.00 (-0.05, 0.04)	-0.00 (-0.08, 0.07)	0.00 (-0.05, 0.06)
	Model III	-0.01 (-0.06, 0.04)	-0.01 (-0.09, 0.06)	-0.00 (-0.05, 0.05)
MHNCH	Crude	-0.35 (-0.54, -0.16)	-0.05 (-0.22, 0.12)	-0.26 (-0.52, -0.00)
	Model I	-0.11 (-0.25, 0.04)	-0.04 (-0.19, 0.11)	-0.17 (-0.42, 0.07)
	Model II	-0.03 (-0.08, 0.03)	-0.02 (-0.11, 0.07)	-0.05 (-0.11, 0.02)
	Model III	-0.03 (-0.08, 0.03)	-0.02 (-0.11, 0.07)	-0.04 (-0.11, 0.02)
∑DEHP	Crude	-0.66 (-1.27, -0.05)	0.15 (-0.34, 0.64)	-0.46 (-1.00, 0.08)
	Model I	0.02 (-0.32, 0.37)	0.22 (-0.21, 0.65)	-0.28 (-0.80, 0.25)
	Model II	0.01 (-0.25, 0.27)	-0.04 (-0.40, 0.32)	0.05 (-0.24, 0.34)
	Model III	-0.02 (-0.28, 0.23)	-0.05 (-0.42, 0.32)	-0.00 (-0.28, 0.28)
Abbreviations: ASMI, Appendicular Skeletal Muscle Index; CI, Confidence Interval.
Notes:
Data are presented as β coefficients (95% CIs) representing the change in ASMI associated with each unit increase in ln-transformed phthalate metabolites, derived from weighted multivariable linear regression models.
Bold text indicates statistical significance (95% CI does not include 0).
Models were adjusted as follows:
Model I: Adjusted for age, sex, race/ethnicity, education level, marital status, and poverty income ratio (PIR).
Model II: Model I + body mass index (BMI), smoking status, alcohol drinking, hypertension, diabetes, and stroke.
Model III: Model II + congestive heart failure, chronic kidney disease, physical activity, protein intake, and energy intake.
Bold values indicate statistical significance at P < 0.05.

## Sheet: Table S4
Table S4. Detailed subgroup analyses of the association between urinary phthalate metabolites and sarcopenia stratified by sex and age.
Subgroup	Continuous	Q1	Q2	Q3	Q4	P for trend
MBP
Male	1.46 (0.97-2.21)	1.00 (Reference)	1.30 (0.55-3.05)	1.31 (0.60-2.84)	1.74 (0.81-3.77)	0.186
Female	1.43 (1.05-1.95)*	1.00 (Reference)	1.49 (0.52-4.28)	1.15 (0.44-2.99)	2.04 (0.88-4.74)	0.113
Age (20-40)	1.11 (0.81-1.53)	1.00 (Reference)	0.87 (0.40-1.89)	0.72 (0.34-1.55)	1.17 (0.58-2.38)	0.861
Age (>40)	1.64 (1.06-2.53)*	1.00 (Reference)	2.34 (0.81-6.76)	2.44 (0.74-8.11)	2.86 (0.98-8.36)	0.065
MEP
Male	0.92 (0.69-1.23)	1.00 (Reference)	1.22 (0.42-3.56)	1.35 (0.52-3.50)	0.68 (0.23-2.01)	0.671
Female	0.95 (0.76-1.18)	1.00 (Reference)	1.18 (0.47-2.96)	1.26 (0.59-2.69)	0.88 (0.32-2.39)	0.746
Age (20-40)	1.03 (0.84-1.26)	1.00 (Reference)	1.30 (0.46-3.69)	1.12 (0.51-2.48)	1.22 (0.54-2.78)	0.719
Age (>40)	0.85 (0.65-1.11)	1.00 (Reference)	0.70 (0.30-1.63)	0.98 (0.40-2.38)	0.51 (0.19-1.40)	0.268
MiBP
Male	1.02 (0.68-1.54)	1.00 (Reference)	1.88 (0.86-4.12)	2.25 (0.99-5.12)	0.88 (0.36-2.16)	0.901
Female	0.83 (0.55-1.26)	1.00 (Reference)	0.71 (0.34-1.48)	0.46 (0.21-0.98)*	0.59 (0.28-1.24)	0.108
Age (20-40)	0.93 (0.66-1.32)	1.00 (Reference)	1.22 (0.62-2.43)	0.88 (0.42-1.86)	0.81 (0.40-1.66)	0.44
Age (>40)	0.87 (0.55-1.37)	1.00 (Reference)	1.04 (0.42-2.61)	0.66 (0.25-1.75)	0.63 (0.30-1.32)	0.155
MBZP
Male	0.77 (0.53-1.13)	1.00 (Reference)	1.62 (0.61-4.30)	1.63 (0.55-4.81)	0.64 (0.26-1.56)	0.535
Female	1.05 (0.71-1.54)	1.00 (Reference)	0.72 (0.34-1.52)	0.96 (0.48-1.93)	0.98 (0.45-2.11)	0.845
Age (20-40)	1.28 (0.87-1.90)	1.00 (Reference)	0.86 (0.45-1.66)	1.06 (0.53-2.12)	1.58 (0.79-3.13)	0.235
Age (>40)	0.60 (0.39-0.92)*	1.00 (Reference)	0.94 (0.39-2.26)	1.20 (0.45-3.25)	0.38 (0.15-0.95)*	0.133
MCNP
Male	0.67 (0.32-1.41)	1.00 (Reference)	0.57 (0.21-1.51)	0.70 (0.28-1.76)	0.49 (0.14-1.69)	0.276
Female	1.12 (0.74-1.69)	1.00 (Reference)	0.68 (0.30-1.51)	0.76 (0.37-1.57)	1.10 (0.50-2.45)	0.771
Age (20-40)	0.71 (0.38-1.31)	1.00 (Reference)	0.61 (0.31-1.21)	0.87 (0.41-1.82)	0.61 (0.23-1.64)	0.427
Age (>40)	1.28 (0.78-2.11)	1.00 (Reference)	0.69 (0.33-1.44)	0.45 (0.19-1.05)	1.32 (0.56-3.12)	0.848
MCPP
Male	0.97 (0.55-1.73)	1.00 (Reference)	0.80 (0.34-1.87)	1.28 (0.53-3.09)	0.80 (0.23-2.79)	0.94
Female	1.32 (0.98-1.78)	1.00 (Reference)	0.86 (0.39-1.89)	0.82 (0.38-1.76)	1.13 (0.52-2.46)	0.742
Age (20-40)	0.94 (0.60-1.48)	1.00 (Reference)	0.88 (0.37-2.11)	1.19 (0.56-2.56)	0.76 (0.27-2.13)	0.751
Age (>40)	1.59 (1.05-2.40)*	1.00 (Reference)	0.81 (0.35-1.87)	0.72 (0.30-1.72)	1.22 (0.52-2.85)	0.68
MCOP
Male	0.96 (0.67-1.39)	1.00 (Reference)	0.70 (0.28-1.74)	0.80 (0.31-2.07)	0.87 (0.29-2.65)	0.811
Female	1.16 (0.92-1.47)	1.00 (Reference)	0.58 (0.26-1.33)	0.71 (0.31-1.60)	1.27 (0.59-2.76)	0.467
Age (20-40)	0.97 (0.72-1.32)	1.00 (Reference)	0.86 (0.42-1.73)	0.55 (0.27-1.10)	1.00 (0.42-2.38)	0.759
Age (>40)	1.20 (0.88-1.64)	1.00 (Reference)	0.48 (0.19-1.20)	0.84 (0.35-2.00)	1.25 (0.45-3.45)	0.482
MEHP
Male	0.78 (0.35-1.71)	1.00 (Reference)	0.58 (0.20-1.67)	0.57 (0.22-1.47)	0.60 (0.22-1.62)	0.337
Female	1.05 (0.72-1.52)	1.00 (Reference)	0.49 (0.18-1.28)	0.88 (0.42-1.84)	0.79 (0.37-1.70)	0.992
Age (20-40)	1.17 (0.71-1.93)	1.00 (Reference)	0.25 (0.11-0.59)*	0.64 (0.33-1.25)	0.90 (0.42-1.92)	0.522
Age (>40)	0.86 (0.52-1.41)	1.00 (Reference)	0.82 (0.30-2.23)	0.82 (0.29-2.28)	0.57 (0.24-1.34)	0.203
MECPP
Male	1.29 (0.78-2.14)	1.00 (Reference)	0.55 (0.24-1.29)	1.56 (0.71-3.45)	1.29 (0.36-4.61)	0.343
Female	1.22 (0.86-1.75)	1.00 (Reference)	0.95 (0.43-2.12)	0.65 (0.26-1.58)	1.25 (0.58-2.69)	0.69
Age (20-40)	1.28 (0.83-1.96)	1.00 (Reference)	0.52 (0.28-0.97)*	0.42 (0.18-0.98)*	1.30 (0.57-2.96)	0.667
Age (>40)	1.24 (0.82-1.86)	1.00 (Reference)	1.04 (0.33-3.33)	1.63 (0.71-3.72)	1.31 (0.45-3.79)	0.396
MEHHP
Male	1.06 (0.65-1.73)	1.00 (Reference)	0.99 (0.43-2.30)	1.22 (0.46-3.27)	1.10 (0.45-2.72)	0.727
Female	1.27 (0.92-1.74)	1.00 (Reference)	1.18 (0.54-2.59)	1.23 (0.55-2.73)	1.49 (0.66-3.36)	0.313
Age (20-40)	1.22 (0.80-1.85)	1.00 (Reference)	0.86 (0.46-1.61)	0.38 (0.18-0.81)*	1.53 (0.65-3.56)	0.767
Age (>40)	1.15 (0.85-1.57)	1.00 (Reference)	1.36 (0.47-3.90)	2.47 (1.04-5.86)*	1.23 (0.56-2.72)	0.303
MEOHP
Male	1.19 (0.70-2.01)	1.00 (Reference)	0.55 (0.24-1.24)	2.05 (0.82-5.17)	0.89 (0.33-2.42)	0.574
Female	1.25 (0.89-1.74)	1.00 (Reference)	0.63 (0.27-1.45)	0.59 (0.27-1.30)	1.00 (0.50-2.02)	0.803
Age (20-40)	1.24 (0.79-1.96)	1.00 (Reference)	0.43 (0.20-0.95)*	0.35 (0.17-0.71)*	1.01 (0.43-2.37)	0.986
Age (>40)	1.19 (0.83-1.71)	1.00 (Reference)	0.83 (0.28-2.48)	1.73 (0.65-4.60)	1.05 (0.46-2.40)	0.546
MHNCH
Male	1.04 (0.52-2.04)	1.00 (Reference)	0.47 (0.18-1.20)	0.40 (0.15-1.05)	0.50 (0.21-1.21)	0.105
Female	0.99 (0.62-1.57)	1.00 (Reference)	1.60 (0.66-3.86)	1.74 (0.78-3.86)	1.29 (0.57-2.92)	0.791
Age (20-40)	1.04 (0.60-1.79)	1.00 (Reference)	1.10 (0.46-2.61)	1.64 (0.68-3.95)	1.29 (0.52-3.17)	0.477
Age (>40)	1.03 (0.50-2.13)	1.00 (Reference)	1.21 (0.41-3.59)	0.80 (0.26-2.49)	0.74 (0.22-2.49)	0.452
∑DEHP
Male	1.55 (0.08-29.64)	1.00 (Reference)	0.67 (0.29-1.57)	1.48 (0.62-3.55)	1.21 (0.39-3.73)	0.501
Female	2.98 (0.63-14.04)	1.00 (Reference)	1.03 (0.48-2.21)	0.81 (0.38-1.75)	1.26 (0.62-2.60)	0.626
Age (20-40)	5.65 (0.72-44.39)	1.00 (Reference)	0.57 (0.29-1.11)	0.59 (0.27-1.28)	1.21 (0.55-2.66)	0.605
Age (>40)	1.47 (0.32-6.62)	1.00 (Reference)	1.29 (0.48-3.47)	1.18 (0.49-2.87)	1.32 (0.52-3.36)	0.611
Data are presented as odds ratios (ORs) and 95% confidence intervals (CIs).
Models were adjusted for sociodemographic data (age, sex, race/ethnicity, education, marital status, PIR), BMI, smoking status, alcohol drinking, hypertension, diabetes, stroke, congestive heart failure, chronic kidney disease, physical activity, protein intake, and energy intake. (Note: The stratification variable was excluded from the model in subgroup analyses).
Continuous: ORs represent the risk per unit increase in ln-transformed metabolite concentrations.
Quartiles: Cut points were derived from weighted quantiles of the original data and applied consistently across all imputation datasets and subgroups.
Imputation: Results were pooled across 5 imputed datasets using Rubin's rules.
Bold values indicate statistical significance (P < 0.05).
Subgroups: Age was stratified as young adults (20–40 years) and middle-aged/older adults (>40 years).

## Sheet: Table S5
Table S5. Sensitivity analyses excluding participants taking thyroid medications, glucocorticoids, or statins.
Metabolite	Continuous	Q1	Q2	Q3	Q4	P for Trend
Excluding participants taking thyroid medication
MBP	1.70 (1.26-2.29)	1.00 (Reference)	1.36 (0.64-2.88)	1.24 (0.56-2.72)	2.39 (1.25-4.56)	0.024
MEP	0.87 (0.70-1.08)	1.00 (Reference)	1.00 (0.45-2.26)	0.90 (0.45-1.80)	0.67 (0.34-1.32)	0.228
MiBP	0.87 (0.58-1.30)	1.00 (Reference)	1.53 (0.76-3.09)	1.15 (0.54-2.47)	0.75 (0.34-1.64)	0.396
MBZP	1.13 (0.73-1.74)	1.00 (Reference)	1.05 (0.46-2.39)	1.53 (0.74-3.18)	1.20 (0.51-2.79)	0.462
MCNP	0.89 (0.56-1.41)	1.00 (Reference)	0.89 (0.43-1.82)	0.90 (0.42-1.92)	0.84 (0.33-2.15)	0.728
MCPP	1.28 (0.90-1.82)	1.00 (Reference)	1.26 (0.53-3.01)	1.84 (0.82-4.13)	1.49 (0.67-3.33)	0.214
MCOP	1.05 (0.80-1.37)	1.00 (Reference)	0.66 (0.32-1.37)	0.55 (0.22-1.37)	1.00 (0.42-2.34)	0.915
MEHP	1.30 (0.77-2.19)	1.00 (Reference)	0.30 (0.11-0.81)	0.48 (0.19-1.20)	0.75 (0.30-1.85)	0.931
MECPP	1.35 (0.94-1.93)	1.00 (Reference)	0.80 (0.37-1.73)	1.29 (0.57-2.91)	1.52 (0.77-2.99)	0.128
MEHHP	1.32 (0.91-1.91)	1.00 (Reference)	0.99 (0.53-1.86)	1.01 (0.49-2.10)	1.48 (0.71-3.07)	0.299
MEOHP	1.33 (0.87-2.03)	1.00 (Reference)	0.48 (0.21-1.09)	0.72 (0.35-1.50)	1.07 (0.53-2.17)	0.679
MHNCH	1.29 (0.79-2.11)	1.00 (Reference)	0.59 (0.26-1.34)	0.86 (0.36-2.03)	0.96 (0.39-2.37)	0.853
∑DEHP	3.88 (1.08-13.93)	1.00 (Reference)	0.94 (0.46-1.91)	1.15 (0.53-2.50)	1.49 (0.77-2.90)	0.21
Excluding participants taking glucocorticoids
MBP	1.72 (1.27-2.33)	1.00 (Reference)	1.47 (0.71-3.07)	1.19 (0.55-2.56)	2.78 (1.41-5.45)	0.015
MEP	0.85 (0.69-1.05)	1.00 (Reference)	1.02 (0.46-2.23)	0.96 (0.47-1.96)	0.63 (0.31-1.27)	0.208
MiBP	0.79 (0.53-1.17)	1.00 (Reference)	1.23 (0.64-2.38)	0.98 (0.50-1.93)	0.60 (0.29-1.25)	0.173
MBZP	1.04 (0.68-1.59)	1.00 (Reference)	0.91 (0.43-1.91)	1.19 (0.60-2.38)	0.97 (0.43-2.16)	0.859
MCNP	0.77 (0.50-1.17)	1.00 (Reference)	0.78 (0.43-1.40)	0.73 (0.38-1.40)	0.62 (0.27-1.39)	0.257
MCPP	1.16 (0.83-1.62)	1.00 (Reference)	0.97 (0.44-2.15)	1.34 (0.65-2.77)	1.04 (0.53-2.05)	0.709
MCOP	0.98 (0.76-1.26)	1.00 (Reference)	0.57 (0.29-1.13)	0.47 (0.20-1.11)	0.77 (0.35-1.70)	0.458
MEHP	1.21 (0.75-1.95)	1.00 (Reference)	0.33 (0.11-1.00)	0.42 (0.17-1.02)	0.70 (0.29-1.70)	0.75
MECPP	1.19 (0.84-1.70)	1.00 (Reference)	0.76 (0.34-1.69)	0.96 (0.46-1.97)	1.25 (0.65-2.41)	0.372
MEHHP	1.20 (0.84-1.73)	1.00 (Reference)	0.92 (0.49-1.74)	1.10 (0.51-2.34)	1.31 (0.64-2.65)	0.39
MEOHP	1.26 (0.83-1.90)	1.00 (Reference)	0.48 (0.21-1.07)	0.77 (0.36-1.64)	0.97 (0.49-1.93)	0.815
MHNCH	1.26 (0.77-2.07)	1.00 (Reference)	0.62 (0.27-1.41)	0.95 (0.39-2.34)	1.00 (0.40-2.51)	0.778
∑DEHP	2.77 (0.64-11.99)	1.00 (Reference)	0.91 (0.45-1.85)	0.92 (0.43-1.99)	1.23 (0.66-2.29)	0.535
Excluding participants taking statins
MBP	1.58 (1.18-2.12)	1.00 (Reference)	1.54 (0.79-3.00)	1.02 (0.49-2.09)	2.59 (1.38-4.85)	0.027
MEP	0.88 (0.70-1.09)	1.00 (Reference)	1.22 (0.49-3.07)	1.14 (0.50-2.59)	0.75 (0.32-1.74)	0.484
MiBP	0.86 (0.61-1.22)	1.00 (Reference)	1.17 (0.55-2.49)	1.04 (0.51-2.11)	0.72 (0.35-1.49)	0.39
MBZP	1.04 (0.65-1.65)	1.00 (Reference)	0.85 (0.41-1.78)	1.13 (0.57-2.25)	1.07 (0.46-2.46)	0.731
MCNP	0.90 (0.59-1.37)	1.00 (Reference)	0.97 (0.53-1.77)	0.89 (0.45-1.76)	0.91 (0.39-2.13)	0.803
MCPP	1.27 (0.89-1.81)	1.00 (Reference)	1.05 (0.45-2.48)	2.01 (0.92-4.41)	1.36 (0.66-2.81)	0.215
MCOP	1.09 (0.83-1.42)	1.00 (Reference)	0.67 (0.34-1.35)	0.66 (0.28-1.51)	1.11 (0.50-2.48)	0.861
MEHP	1.41 (0.88-2.24)	1.00 (Reference)	0.33 (0.12-0.94)	0.56 (0.23-1.34)	0.94 (0.39-2.27)	0.708
MECPP	1.31 (0.91-1.90)	1.00 (Reference)	0.72 (0.31-1.69)	1.05 (0.48-2.31)	1.46 (0.72-2.96)	0.201
MEHHP	1.29 (0.90-1.85)	1.00 (Reference)	0.93 (0.46-1.89)	1.04 (0.46-2.31)	1.52 (0.73-3.17)	0.257
MEOHP	1.34 (0.89-2.02)	1.00 (Reference)	0.58 (0.23-1.44)	0.84 (0.40-1.73)	1.20 (0.59-2.46)	0.528
MHNCH	1.54 (0.92-2.56)	1.00 (Reference)	0.65 (0.29-1.44)	1.19 (0.47-2.99)	1.46 (0.55-3.88)	0.277
∑DEHP	3.49 (0.96-12.73)	1.00 (Reference)	0.87 (0.41-1.83)	0.98 (0.41-2.36)	1.41 (0.72-2.75)	0.315
Abbreviations: CI, confidence interval; OR, odds ratio; Ref, reference; ∑DEHP, summation of di(2-ethylhexyl) phthalate metabolites.
Notes:
Data are presented as ORs and 95% CIs derived from weighted multivariable logistic regression models.
Models were fully adjusted for age, sex, race/ethnicity, education level, marital status, family poverty income ratio (PIR), smoking status, alcohol drinking, BMI, hypertension, diabetes, stroke, congestive heart failure, chronic kidney disease, physical activity, protein intake, and energy intake (consistent with Model III in the main analysis).
Continuous: ORs represent the risk per unit increase in natural log-transformed (ln) metabolite concentrations.
Q1–Q4 represent quartiles of metabolite concentrations, with Q1 serving as the reference group.
P for trend was calculated by assigning the median value of each quartile to the participants in that quartile and modeling it as a continuous variable.
Bold values indicate statistical significance (P < 0.05).
Results were pooled across 5 imputed datasets using Rubin’s rules.
Exclusions:
Thyroid medication: Participants taking medications such as levothyroxine or methimazole.
Glucocorticoids: Participants taking systemic glucocorticoids.
Statins: Participants taking HMG-CoA reductase inhibitors.

## Sheet: Table S6
Table S6. Weights of phthalate metabolites in qgcomp models for the association with Appendicular Skeletal Muscle Mass Index (ASMI).
Metabolite	Total	Male	Female	Age 20-40	Age >40
MBP	-0.437665	-0.380133	-0.212052	-0.36617	-0.477408
MCPP	-0.186048	-0.183198	-0.42975	-0.14387	1
∑DEHP	-0.139908	-0.174722	-0.123209	-0.0523289	-0.0566784
MBZP	-0.129785	-0.163279	-0.0159454	-0.139292	-0.0740827
MiBP	-0.0616948	-0.0923688	-0.0736942	-0.124904	-0.019228
MHNCH	-0.0448985	0.0130522	-0.145349	-0.145097	-0.169583
MCNP	0.0390814	-0.00629824	0.173037	0.497747	-0.0195557
MCOP	0.177194	0.208795	0.197345	0.502253	-0.116361
MEP	0.783725	0.778153	0.629618	-0.0283381	-0.0671033
Abbreviations: qgcomp, quantile g-computation; ∑DEHP, summation of DEHP metabolites.
Notes:
Models were adjusted for age, sex, race/ethnicity, education level, marital status, PIR, BMI, smoking, alcohol drinking, hypertension, diabetes, stroke, congestive heart failure, chronic kidney disease, physical activity, protein intake, and energy intake (consistent with Model III).
qgcomp Models: Weights represent the proportional contribution of each metabolite to the overall mixture effect. Negative weights (e.g., MBP) indicate a negative contribution to ASMI, whereas positive weights indicate an inverse contribution.

## Sheet: Table S7
Table S7. Posterior inclusion probabilities (PIPs) for phthalate metabolites in the BKMR model.
Metabolite	Parent Group	Group PIP	Cond PIP	Overall Importance
MEP	DEP	1	1	1
MBZP	BBzP	1	1	1
MCNP	DnOP	1	1	1
MCPP	DOP	1	1	1
MCOP	DiNP	0.9782	1	0.9782
MECPP	∑DEHP	0.9212	1	0.9212
MBP	∑DBP	0.9212	0.8982	0.827422
MiBP	∑DBP	0.9212	0.1018	0.0937782
MEHP	∑DEHP	0.9212	< 0.001	< 0.001
MEHHP	∑DEHP	0.9212	< 0.001	< 0.001
MEOHP	∑DEHP	0.9212	< 0.001	< 0.001
Abbreviations: BKMR, Bayesian kernel machine regression; PIP, posterior inclusion probability; ∑DBP, summation of dibutyl phthalate metabolites; ∑DEHP, summation of di(2-ethylhexyl) phthalate metabolites.
Notes:
Models were adjusted for age, sex, race/ethnicity, education, marital status, PIR, BMI, smoking, alcohol, physical activity, dietary intake, and comorbidities.
Group PIP: The probability that a parent group of metabolites (e.g., DEHP group) is included in the model associated with sarcopenia.
Conditional PIP: The probability that a specific metabolite is included in the model, given that its group has been included.
Overall PIP: Calculated as Group PIP × Conditional PIP. It represents the probability that a specific metabolite is an influential component of the mixture associated with the outcome.
A threshold of PIP > 0.5 is generally considered evidence of an important association.

## Sheet: Table S8
Table S8. Mediation analysis of Oxidative Balance Score (OBS) and Uric Acid to HDL-C Ratio (UHR) in the association of phthalate metabolites with sarcopenia and ASMI
Metabolite	Outcome	Total Effect		Indirect Effect		Direct Effect		Mediation Proportion
		β (95% CI)	P Value	β (95% CI)	P Value	β (95% CI)	P Value
Mediator: OBS (Oxidative Balance Score)
MBP	ASMI	-0.3243 (-0.3829, -0.2638)	<0.001	-0.0048 (-0.0156, 0.0055)	0.357	-0.3195 (-0.3778, -0.2612)	<0.001	0.015
MEP	ASMI	-0.1210 (-0.1587, -0.0848)	<0.001	0.0070 (0.0002, 0.0141)	0.043	-0.1280 (-0.1648, -0.0916)	<0.001	-0.06
MiBP	ASMI	-0.2278 (-0.2976, -0.1604)	<0.001	0.0033 (-0.0076, 0.0152)	0.568	-0.2311 (-0.2995, -0.1650)	<0.001	-0.016
MBZP	ASMI	-0.2077 (-0.2670, -0.1467)	<0.001	-0.0078 (-0.0181, 0.0017)	0.118	-0.1999 (-0.2590, -0.1408)	<0.001	0.038
MCNP	ASMI	-0.0706 (-0.1553, 0.0133)	0.098	0.0060 (-0.0061, 0.0192)	0.337	-0.0766 (-0.1583, 0.0055)	0.068	-0.038
MCPP	ASMI	-0.0765 (-0.1378, -0.0152)	0.014	0.0029 (-0.0067, 0.0130)	0.556	-0.0794 (-0.1403, -0.0182)	0.01	-0.046
MCOP	ASMI	-0.0564 (-0.0968, -0.0144)	0.009	0.0024 (-0.0043, 0.0094)	0.47	-0.0588 (-0.0988, -0.0176)	0.006	-0.038
MEHP	ASMI	-0.1570 (-0.2428, -0.0717)	<0.001	0.0237 (0.0092, 0.0402)	0.003	-0.1807 (-0.2656, -0.0956)	<0.001	-0.162
MECPP	ASMI	-0.2092 (-0.2825, -0.1369)	<0.001	0.0055 (-0.0057, 0.0166)	0.332	-0.2146 (-0.2871, -0.1432)	<0.001	-0.028
MEHHP	ASMI	-0.1659 (-0.2353, -0.0973)	<0.001	0.0066 (-0.0046, 0.0179)	0.243	-0.1725 (-0.2399, -0.1051)	<0.001	-0.043
MEOHP	ASMI	-0.2318 (-0.3103, -0.1539)	<0.001	0.0067 (-0.0056, 0.0192)	0.277	-0.2385 (-0.3146, -0.1616)	<0.001	-0.031
MHNCH	ASMI	-0.1880 (-0.2871, -0.0905)	<0.001	0.0002 (-0.0143, 0.0153)	0.993	-0.1882 (-0.2884, -0.0918)	<0.001	-0.003
∑DEHP	ASMI	-0.5717 (-1.1162, -0.1167)	0.016	0.0520 (-0.0117, 0.1226)	0.108	-0.6237 (-1.1707, -0.1587)	0.008	-0.133
MBP	Sarcopenia	0.0013 (-0.0036, 0.0076)	0.385	0.0001 (0.0000, 0.0007)	0.048	0.0012 (-0.0036, 0.0075)	0.406	-
MEP	Sarcopenia	-0.0004 (-0.0037, 0.0022)	0.469	-0.0001 (-0.0007, 0.0000)	0.005	-0.0004 (-0.0037, 0.0023)	0.529	-
MiBP	Sarcopenia	-0.0008 (-0.0064, 0.0033)	0.523	-0.0000 (-0.0006, 0.0001)	0.069	-0.0008 (-0.0063, 0.0033)	0.535	-
MBZP	Sarcopenia	-0.0008 (-0.0055, 0.0031)	0.447	0.0001 (0.0000, 0.0008)	0.009	-0.0008 (-0.0057, 0.0028)	0.399	-
MCNP	Sarcopenia	-0.0010 (-0.0070, 0.0030)	0.479	-0.0001 (-0.0007, 0.0000)	0.05	-0.0010 (-0.0070, 0.0031)	0.502	-
MCPP	Sarcopenia	0.0006 (-0.0031, 0.0053)	0.507	-0.0000 (-0.0005, 0.0001)	0.056	0.0006 (-0.0031, 0.0053)	0.489	-
MCOP	Sarcopenia	-0.0002 (-0.0039, 0.0025)	0.683	-0.0000 (-0.0004, 0.0000)	0.035	-0.0002 (-0.0038, 0.0026)	0.702	-
MEHP	Sarcopenia	-0.0007 (-0.0074, 0.0041)	0.637	-0.0003 (-0.0013, 0.0000)	0.008	-0.0005 (-0.0072, 0.0042)	0.738	-
MECPP	Sarcopenia	0.0008 (-0.0031, 0.0060)	0.415	-0.0001 (-0.0007, 0.0000)	0.047	0.0009 (-0.0030, 0.0060)	0.391	-
MEHHP	Sarcopenia	0.0008 (-0.0028, 0.0058)	0.431	-0.0001 (-0.0007, 0.0000)	0.025	0.0009 (-0.0028, 0.0058)	0.396	-
MEOHP	Sarcopenia	0.0007 (-0.0040, 0.0060)	0.521	-0.0001 (-0.0007, 0.0000)	0.04	0.0008 (-0.0038, 0.0061)	0.484	-
MHNCH	Sarcopenia	0.0002 (-0.0065, 0.0069)	0.773	-0.0000 (-0.0005, 0.0004)	0.185	0.0002 (-0.0065, 0.0069)	0.77	-
∑DEHP	Sarcopenia	0.0032 (-0.0174, 0.0272)	0.642	-0.0006 (-0.0023, 0.0000)	0.05	0.0038 (-0.0167, 0.0279)	0.583	-
Mediator: UHR (Uric acid to High-density lipoprotein cholesterol Ratio)
MBP	ASMI	-0.3243 (-0.3829, -0.2638)	<0.001	-0.0672 (-0.0920, -0.0439)	<0.001	-0.2571 (-0.3095, -0.2036)	<0.001	0.208
MEP	ASMI	-0.1210 (-0.1587, -0.0848)	<0.001	-0.0401 (-0.0561, -0.0252)	<0.001	-0.0809 (-0.1157, -0.0478)	<0.001	0.336
MiBP	ASMI	-0.2278 (-0.2976, -0.1604)	<0.001	-0.0523 (-0.0811, -0.0243)	<0.001	-0.1756 (-0.2396, -0.1130)	<0.001	0.231
MBZP	ASMI	-0.2077 (-0.2670, -0.1467)	<0.001	-0.0273 (-0.0516, -0.0030)	0.028	-0.1804 (-0.2345, -0.1258)	<0.001	0.13
MCNP	ASMI	-0.0706 (-0.1553, 0.0133)	0.098	-0.0303 (-0.0604, -0.0002)	0.048	-0.0403 (-0.1203, 0.0427)	0.324	0.339
MCPP	ASMI	-0.0765 (-0.1378, -0.0152)	0.014	-0.0042 (-0.0284, 0.0199)	0.742	-0.0724 (-0.1245, -0.0197)	0.005	0.021
MCOP	ASMI	-0.0564 (-0.0968, -0.0144)	0.009	0.0003 (-0.0163, 0.0171)	0.98	-0.0567 (-0.0923, -0.0202)	0.004	-0.042
MEHP	ASMI	-0.1570 (-0.2428, -0.0717)	<0.001	-0.1094 (-0.1435, -0.0780)	<0.001	-0.0476 (-0.1235, 0.0348)	0.24	0.746
MECPP	ASMI	-0.2092 (-0.2825, -0.1369)	<0.001	-0.0535 (-0.0816, -0.0261)	<0.001	-0.1557 (-0.2208, -0.0899)	<0.001	0.259
MEHHP	ASMI	-0.1659 (-0.2353, -0.0973)	<0.001	-0.0408 (-0.0670, -0.0149)	0.002	-0.1251 (-0.1881, -0.0618)	<0.001	0.251
MEOHP	ASMI	-0.2318 (-0.3103, -0.1539)	<0.001	-0.0696 (-0.0992, -0.0408)	<0.001	-0.1622 (-0.2326, -0.0903)	<0.001	0.305
MHNCH	ASMI	-0.1880 (-0.2871, -0.0905)	<0.001	-0.0635 (-0.0960, -0.0327)	<0.001	-0.1244 (-0.2147, -0.0338)	0.005	0.358
∑DEHP	ASMI	-0.5717 (-1.1162, -0.1167)	0.016	-0.1600 (-0.3680, 0.0166)	0.087	-0.4118 (-0.8444, -0.0154)	0.044	0.279
MBP	Sarcopenia	0.0015 (-0.0016, 0.0092)	0.328	-0.0003 (-0.0015, 0.0000)	0.049	0.0018 (-0.0010, 0.0089)	0.181	-
MEP	Sarcopenia	-0.0007 (-0.0042, 0.0013)	0.264	-0.0002 (-0.0010, 0.0002)	0.075	-0.0005 (-0.0039, 0.0016)	0.358	-
MiBP	Sarcopenia	-0.0007 (-0.0069, 0.0034)	0.541	-0.0002 (-0.0012, 0.0002)	0.09	-0.0005 (-0.0066, 0.0033)	0.647	-
MBZP	Sarcopenia	-0.0004 (-0.0045, 0.0034)	0.539	-0.0001 (-0.0009, 0.0000)	0.048	-0.0003 (-0.0044, 0.0034)	0.609	-
MCNP	Sarcopenia	-0.0007 (-0.0065, 0.0029)	0.596	-0.0001 (-0.0009, 0.0000)	0.041	-0.0006 (-0.0063, 0.0030)	0.658	-
MCPP	Sarcopenia	0.0008 (-0.0020, 0.0063)	0.404	-0.0000 (-0.0004, 0.0002)	0.093	0.0009 (-0.0020, 0.0063)	0.391	-
MCOP	Sarcopenia	0.0001 (-0.0026, 0.0031)	0.668	0.0000 (-0.0001, 0.0002)	0.084	0.0001 (-0.0026, 0.0031)	0.671	-
MEHP	Sarcopenia	-0.0009 (-0.0076, 0.0034)	0.57	-0.0004 (-0.0018, 0.0004)	0.105	-0.0004 (-0.0071, 0.0037)	0.801	-
MECPP	Sarcopenia	0.0008 (-0.0019, 0.0059)	0.451	-0.0002 (-0.0012, 0.0002)	0.076	0.0010 (-0.0016, 0.0061)	0.297	-
MEHHP	Sarcopenia	0.0007 (-0.0021, 0.0051)	0.445	-0.0002 (-0.0011, 0.0001)	0.064	0.0008 (-0.0019, 0.0054)	0.339	-
MEOHP	Sarcopenia	0.0007 (-0.0026, 0.0058)	0.581	-0.0003 (-0.0014, 0.0002)	0.08	0.0009 (-0.0021, 0.0060)	0.372	-
MHNCH	Sarcopenia	0.0001 (-0.0051, 0.0064)	0.865	-0.0003 (-0.0013, 0.0001)	0.06	0.0004 (-0.0049, 0.0065)	0.698	-
∑DEHP	Sarcopenia	0.0028 (-0.0140, 0.0251)	0.7	-0.0006 (-0.0025, 0.0007)	0.118	0.0034 (-0.0127, 0.0255)	0.602	-
Abbreviations: ACME, average causal mediation effect; ASMI, appendicular skeletal muscle mass index; CI, confidence interval; OBS, oxidative balance score; UHR, Uric acid to HDL-Cholesterol ratio; ∑DEHP, summation of DEHP metabolites; CHF, congestive heart failure; CKD, chronic kidney disease.
Notes:
% Mediated = (Indirect Effect / Total Effect) × 100.
Models were adjusted for age, sex, race/ethnicity, BMI, smoking, alcohol drinking, hypertension, diabetes, stroke, CHF, CKD, physical activity, protein intake, and energy intake.
Metabolite concentrations were natural log-transformed (ln).
Indirect Effect (ACME) represents the effect of the metabolite on Sarcopenia and ASMI transmitted through the mediator (UHR or OBS).
Bold values indicate statistical significance (P < 0.05).
